# Supplementary material for: Comparative study on the effect of different high-frequency chest wall oscillation and back patting modes on sputum excretion in patients with severe pneumonia
Source: Front Med (Lausanne). 2025 May 27;12:1558861. doi: 10.3389/fmed.2025.1558861 (PMC12148860; doi:10.3389/fmed.2025.1558861)
Supplement: Supplementary file 1 [file Table_1.xlsx]

## Sheet: Sheet1
Sample	Gender	Age	Atomisation	transform phlegm and dispel phlegm (TCM)	Position	back-patting frequency	back-patting time	Strength of back-patting	Number of back-patting sessions（number/Day）	Duration of intervention	Active coughing capacity	Sputum viscosity grading (pre-intervention)	Sputum viscosity grading (post-intervention)	Arterial oxygen saturation (pre-intervention)	Arterial oxygen saturation (post-intervention)	Arterial oxygen partial pressure (pre-intervention)	Arterial oxygen partial pressure (post-intervention)	Pre-intervention lung sounds	Post-intervention lung sounds	Carbon dioxide pre-intervention	Carbon dioxide post-intervention	Mechanical ventilation time	Duration of hospitalisation
1	female	70	Yes	Yes	semirecumbent position	5	15	7	2	3	1	2	2	99.6	98.5	25.53	70	moist rales	resonance	35.02	34	5	8
2	male	65	Yes	Yes	semirecumbent position	5	15	4	2	2	3	2	2	95	95	71.47	68.68	hyperresonance	resonance	48.12	54.72	5	8
3	female	72	Yes	Yes	semirecumbent position	5	10	3	2	1	2	2	2	91.4	96	55.96	80.54	moist rales	resonance	37.9	40.8	7	9
4	female	64	Yes	Yes	semirecumbent position	5	10	6	2	3	0	2	2	99.1	98	98.79	104.86	moist rales	resonance	26.17	41.38	4	6
5	male	71	Yes	Yes	semirecumbent position	6	15	4	2	2	2	2	2	95	94	71.92	63.19	moist rales	resonance	29.35	29.35	6	7
6	male	54	Yes	Yes	semirecumbent position	5	15	5	2	1	0	3	2	96	90	87.01	60.31	moist rales	resonance	62.15	87.1	7	8
7	male	71	Yes	Yes	semirecumbent position	7	10	7	2	5	3	2	2	95	93.4	60.14	60.17	moist rales	resonance	34.08	31.83	10	11
8	female	84	Yes	Yes	semirecumbent position	2	20	5	2	5	2	2	2	86.8	104	52.88	66	moist rales	resonance	53.25	46	6	7
9	female	69	Yes	Yes	procumbent position	5	5	1	2	5	2	2	2	97.4	96.1	80.25	72.35	moist rales	resonance	56.29	51.99	9	12
10	male	71	Yes	Yes	procumbent position	4	15	4	2	5	2	2	2	95	111	73.28	67	moist rales	resonance	46.5	43	5	7
11	male	53	Yes	Yes	semirecumbent position	2	20	2	2	5	1	3	2	96	108	55	78	moist rales	resonance	45	39	8	9
12	male	72	Yes	Yes	right lateral position	15	5	5	1	5	2	2	2	91.8	98.7	70.5	95.4	moist rales	resonance	44.6	42.7	3	3
13	female	66	Yes	Yes	left lateral position	15	5	5	1	5	1	2	2	99.4	100	56	76.1	moist rales	resonance	31.7	34.9	5	6
14	male	58	Yes	Yes	right lateral position	20	5	5	1	5	1	3	2	89.2	94.7	60.1	69.1	resonance	resonance	67.2	53.7	4	4
15	male	70	Yes	Yes	left lateral position	20	5	5	1	5	1	3	2	95.9	98.6	78.9	81.6	resonance	resonance	38.9	54	3	5
16	male	78	Yes	Yes	right lateral position	20	5	5	1	5	2	2	2	90.9	100	61.5	155.1	moist rales	resonance	39.3	32.6	2	7
17	female	70	Yes	Yes	right lateral position	15	5	5	1	5	3	2	2	98.7	98.6	87.6	91.6	moist rales	resonance	45.7	36.9	3	6
18	male	81	Yes	Yes	right lateral position	20	5	5	1	5	4	2	2	98.5	99	84.6	112.5	moist rales	resonance	45.1	62.3	2	8
19	male	81	Yes	Yes	right lateral position	15	5	5	1	5	5	2	2	98.43	95.4	88.3	65.7	moist rales	resonance	48.6	50.5	3	12
20	male	56	Yes	Yes	left lateral position	15	5	5	1	5	6	2	2	98.7	98.6	34	92.9	moist rales	resonance	51.4	46.7	3	7
21	female	53	Yes	Yes	right lateral position	20	5	5	1	5	7	1	2	99.7	96	58.9	68.2	moist rales	resonance	40.4	33.4	3	7
22	female	69	Yes	Yes	left lateral position	20	5	5	1	5	8	1	2	100	95	66	73	resonance	resonance	33.9	39.8	3	7
23	male	77	Yes	Yes	left lateral position	15	5	5	1	5	9	2	2	100	100	127.7	138.2	moist rales	resonance	36.5	34	7	12
24	male	74	Yes	Yes	right lateral position	15	5	5	1	5	10	2	2	100	97.9	128.6	134.3	moist rales	resonance	44.3	54.2	3	14
25	male	48	Yes	Yes	right lateral position	25	5	5	1	5	3	2	2	99.7	95.7	191.66	112.9	moist rales	resonance	45.8	46.2	3	12
26	male	82	Yes	Yes	left lateral position	15	5	5	1	5	4	2	2	99.9	98.4	171.3	182.8	moist rales	resonance	21.7	34.5	6	13
27	male	60	Yes	Yes	procumbent position	20	3	5	1	6	4	1	1	95.8	92.5	70.2	60.8	moist rales	resonance	44.8	58.6	8	9
28	male	60	Yes	Yes	procumbent position	20	3	5	1	6	4	2	2	100	97.9	185.8	77.8	moist rales	resonance	52.9	21.8	6	8
29	male	69	Yes	Yes	procumbent position	20	3	5	1	5	2	2	2	98	99	194.9	123	moist rales	resonance	33.1	36	12	13
30	male	58	Yes	Yes	procumbent position	20	5	5	1	5	1	2	2	97	99	155.4	91.2	moist rales	resonance	27.4	36.9	11	11
31	male	70	Yes	Yes	procumbent position	20	3	5	1	6	1	2	2	98.5	95.5	84.6	62.9	moist rales	resonance	45.1	32.5	8	9
32	male	74	Yes	Yes	procumbent position	15	10	3	1	5	1	2	1	98	99	88	90	moist rales	resonance	50	45	3	4
33	female	74	Yes	Yes	procumbent position	15	10	3	1	5	1	2	2	95	89	87.9	92	moist rales	resonance	49.6	44.3	4	6
34	male	62	Yes	Yes	procumbent position	15	10	5	1	5	1	2	2	99	99	89	95	moist rales	resonance	45.6	40.5	6	10
35	male	77	Yes	Yes	procumbent position	15	10	3	1	5	3	2	2	94	99	78	89	moist rales	resonance	47.3	39.7	7	9
36	male	77	Yes	Yes	procumbent position	15	10	5	1	5	2	2	2	90	111	89.5	93	moist rales	resonance	45	44	3	7
37	male	58	Yes	Yes	procumbent position	15	10	5	1	5	3	2	2	96	111	88	90	moist rales	resonance	44	42	11	13
38	female	79	Yes	Yes	procumbent position	15	10	5	1	5	2	2	2	99	118	86.7	88	moist rales	resonance	34	36	3	7
39	male	72	Yes	Yes	procumbent position	15	10	5	1	3	2	2	1	97	112	76.8	84	moist rales	resonance	45	45	14	16
40	male	59	Yes	Yes	procumbent position	15	10	5	1	3	0	2	1	97	111	86	89	moist rales	resonance	44.3	41	7	8
41	male	80	Yes	Yes	sedentary position	6	15	5	2	5	4	1	2	94	110	78.4	92	moist rales	resonance	36.6	37	11	15
42	female	58	Yes	Yes	sedentary position	10	15	5	2	5	1	3	2	94	100	71.7	98	resonance	resonance	34.8	38.9	3	7
43	female	50	Yes	Yes	sedentary position	8	20	7	2	5	2	2	2	96	100	67	96	wheezing sound	resonance	40	41	3	7
44	male	59	Yes	Yes	sedentary position	6	15	6	2	5	2	2	2	96	100	59.4	97	moist rales	moist rales	39.5	36.9	4	7
45	male	85	Yes	Yes	sedentary position	8	15	5	1	3	3	2	1	95	100	72.4	99.3	wheezing sound	moist rales	35.6	40	6	8
46	male	67	Yes	Yes	sedentary position	8	15	7	1	3	2	2	1	95	100	92.6	91.3	resonance	moist rales	37.5	38	8	11
47	male	85	Yes	Yes	sedentary position	8	15	7	2	5	2	2	1	96	100	107.6	96	moist rales	moist rales	41	43	9	13
48	male	54	Yes	Yes	sedentary position	7	15	6	2	3	1	1	1	93.5	96	68.5	88	wheezes，rhonchi	resonance	43.4	44	4	6
49	male	69	Yes	Yes	sedentary position	8	15	6	2	5	2	2	1	98	109	113.7	100	moist rales	resonance	33.4	37	9
50	male	66	Yes	Yes	sedentary position	6	15	10	2	3	2	2	2	93	109	36.8	67	moist rales	resonance	54.3	45.2	8
51	male	71	Yes	Yes	sedentary position	11	15	10	2	5	2	2	2	96	109	84.8	90	moist rales	resonance	60.9	45.8	6
52	male	78	Yes	Yes	sedentary position	8	15	5	2	5	2	2	2	95	109	56.7	78	moist rales	resonance	48.3	44	5
53	male	60	Yes	Yes	sedentary position	10	10	5	2	5	4	2	1	94.7	99.1	75.5	13.6	moist rales	moist rales	43.4	53.7	7	7
54	male	72	Yes	Yes	semirecumbent position	10	15	8	2	5	1	2	1	92.2	109	59.6	67	moist rales	moist rales	33.6	40	8	11
55	male	72	Yes	Yes	sedentary position	10	15	10	2	5	1	1	2	98.47	96.4	113.6	85.4	moist rales	moist rales	39	37.4	6	13
56	female	75	Yes	Yes	procumbent position	7	15	7	5	5	4	3	1	94.6	98.6	93	102.3	moist rales	moist rales	11.8	34.8	3	6
57	male	79	Yes	Yes	semirecumbent position	10	15	10	2	3	1	1	2	98.5	94.3	114.2	74.4	moist rales	moist rales	52.3	62.8	6	9
58	female	57	Yes	Yes	sedentary position	10	15	12	2	5	5	2	2	96.9	109	89.4	93	resonance	resonance	35	41	6	7
59	male	64	Yes	Yes	sedentary position	10	15	8	2	5	1	1	2	99.1	109	126.5	100	moist rales	resonance	42.7	45	5	6
60	male	65	Yes	Yes	sedentary position	7	15	6	2	5	1	2	1	94	109	72.7	89	moist rales	resonance	43.7	43	4	12
61	male	61	Yes	Yes	sedentary position	6	15	5	2	2	2	2	2	93	105	76	88	moist rales	resonance	46	45	3	10
62	male	43	Yes	Yes	semirecumbent position	6	15	6	2	2	2	2	2	95.3	99	74.7	87	hyperresonance	resonance	39.7	43	6	7
63	male	70	Yes	Yes	semirecumbent position	5	15	5	2	5	2	2	2	90	112	54.7	78	moist rales	resonance	50.4	45	7	11
64	male	75	Yes	Yes	sedentary position	7	15	7	2	5	2	2	2	91	111	62.1	78	resonance	resonance	35	30	5	6
65	male	82	Yes	Yes	sedentary position	5	15	7	2	5	4	1	2	95.3	112	75.4	78	resonance	resonance	41.6	43	4	7
66	female	80	Yes	Yes	sedentary position	5	15	5	2	5	2	2	2	93.6	111	66.4	72	moist rales	resonance	37.4	44	6	7
67	male	68	Yes	Yes	sedentary position	7	15	5	2	5	2	2	1	94.8	117	73.2	80	wheezes，rhonchi	resonance	49.4	43	7	8
68	female	75	Yes	Yes	semirecumbent position	7	15	7	2	5	1	2	1	94.6	115	93	98	moist rales	resonance	1108	47	4	5
69	male	52	Yes	Yes	semirecumbent position	5	15	5	2	3	2	3	3	75.2	93.6	39.9	65.7	resonance	resonance	46.6	41.6	3	4
70	female	87	Yes	Yes	semirecumbent position	6	15	3	2	5	3	2	2	92.2	95.8	60.3	75.4	moist rales	resonance	47.6	41.3	3	7
71	male	58	Yes	Yes	semirecumbent position	9	15	6	2	5	4	2	1	90.6	101	60.2	66	moist rales	resonance	48.4	45	5	6
72	female	74	Yes	Yes	semirecumbent position	9	15	2	2	5	5	2	1	92.37	109	69.7	75	resonance	resonance	35.8	43	9	12
73	female	86	Yes	Yes	semirecumbent position	9	15	1	2	5	6	2	2	97.9	93.6	106.1	67.5	resonance	resonance	48.9	44.7	8	12
74	male	73	Yes	Yes	semirecumbent position	9	15	4	2	5	7	2	2	94	93.7	69.2	69.2	resonance	resonance	31.1	34.2	11	15
75	male	71	Yes	Yes	semirecumbent position	10	15	6	2	5	8	2	1	98.4	97.9	105.4	96.6	moist rales	resonance	36.3	37.3	3	6
76	male	88	Yes	Yes	semirecumbent position	8	15	9	2	5	9	2	2	80.3	100	45.7	50	resonance	resonance	60.3	45.8	13	16
77	male	69	Yes	Yes	semirecumbent position	9	15	4	2	3	10	2	1	97.7	93	74.1	66.3	moist rales	resonance	48.1	48.9	14	16
78	female	62	Yes	Yes	semirecumbent position	10	15	5	2	5	11	2	2	98	99	88	109.4	resonance	resonance	35.9	38.4	15	15
79	male	73	Yes	Yes	semirecumbent position	10	10	5	3	5	3	3	2	98	112	87.3	90	moist rales	resonance	46.8	44	16	20
80	male	74	Yes	Yes	semirecumbent position	12	10	3	2	5	4	2	2	90.4	111	50.9	65	wheezes，rhonchi	resonance	49	46.4	8	11
81	male	76	Yes	Yes	semirecumbent position	10	10	4	2	5	2	1	2	97.9	111	91.6	96	wheezing sound	resonance	50.4	45.3	7	11
82	male	80	Yes	Yes	semirecumbent position	10	10	4	2	5	4	2	2	93	95.9	68.7	81.1	wheezing sound	resonance	36.8	39	9	11
83	male	61	Yes	Yes	semirecumbent position	7	10	4	2	5	4	2	1	94	110	76.5	83	moist rales	resonance	45.3	44.7	13	16
84	male	71	Yes	Yes	semirecumbent position	10	10	8	2	5	2	2	2	92.1	94.7	62.7	69.8	moist rales	resonance	38.2	45.9	16	18
85	female	55	Yes	Yes	semirecumbent position	13	13	6	2	3	4	2	1	96	109	83.6	87	moist rales	resonance	48.7	45.3	12	15
86	male	73	Yes	Yes	semirecumbent position	7	10	6	2	3	4	3	1	94	110	73	76	moist rales	resonance	62	44.3	7	11
87	female	70	Yes	Yes	semirecumbent position	6	15	6	3	3	3	1	1	92	111	57.6	65	wheezing sound	resonance	40	46.2	8	12
88	female	66	Yes	Yes	semirecumbent position	20	10	7	3	5	3	1	1	90.6	93.2	19.7	65.6	dullness	wheezing sound	57.7	56.5	4	7
89	female	72	Yes	Yes	semirecumbent position	25	5	10	3	5	2	2	2	91.1	97	60	88.8	dullness	wheezing sound	61	51	5	6
90	female	59	Yes	Yes	semirecumbent position	25	5	10	3	5	2	2	1	98	90.3	73.4	58.1	dullness	wheezing sound	60.5	66.3	7	8
91	male	57	Yes	Yes	semirecumbent position	10	25	10	4	5	3	3	1	94.9	91.3	78.2	85	dullness	wheezing sound	69.5	67	13	15
92	male	62	Yes	Yes	semirecumbent position	15	10	6	2	5	3	2	1	96.3	97.3	78.7	94.4	dullness	moist rales	85.7	70.8	7	9
93	male	69	Yes	Yes	semirecumbent position	10	10	6	2	5	2	2	1	89	93	54.2	66	resonance	moist rales	83.4	67.6	11	14
94	male	79	Yes	Yes	semirecumbent position	20	8	8	3	5	3	1	1	96.9	96.5	89.5	85.8	moist rales	moist rales	34.9	33.7	15	18
95	male	68	Yes	Yes	semirecumbent position	20	15	8	2	5	3	2	1	92.2	112	60.9	74	resonance	moist rales	34.3	56.8	14	17
96	female	77	Yes	Yes	left lateral position	15-20	5	5	1	5	1	1	1	99.3	98.27	101.9	105.3	resonance	resonance	33.3	41.2	3	4
97	male	59	Yes	Yes	right lateral position	15-20	5	5	1	2	1	2	2	100	98	171.8	119.4	moist rales	resonance	36.6	41.6	7	11
98	male	59	Yes	Yes	left lateral position	20-25	5	5	1	2	1	2	2	92	94.8	79.8	64.5	moist rales	resonance	61.4	45.1	14	23
99	female	68	Yes	Yes	left lateral position	15-20	5	5	1	3	1	2	2	100	100	103.2	141.2	moist rales	resonance	38.8	43.1	17	21
100	female	58	Yes	Yes	left lateral position	20-25	5	5	1	3	1	2	2	100	99	140	110.3	moist rales	resonance	43.1	44.8	14	18
101	female	61	Yes	Yes	left lateral position	15-20	6	5	1	5	1	2	2	98.9	98.2	99.6	98.6	moist rales	resonance	33.8	44.3	4	17
102	female	70	Yes	Yes	left lateral position	20-25	5	5	1	5	1	2	2	95.8	95.5	98.6	98.2	moist rales	resonance	36.9	43.5	5	14
103	female	77	Yes	Yes	right lateral position	20-25	5	5	1	5	1	2	2	96	99	88.7	110.3	moist rales	resonance	35.3	41.6	7	18
104	female	65	Yes	Yes	left lateral position	20-25	5	5	1	5	1	2	2	99.4	99.2	123.6	99.7	moist rales	resonance	23.8	48	9	14
105	female	51	Yes	Yes	right lateral position	15-20	5	5	1	5	1	2	2	97.9	99	73.6	95.3	moist rales	resonance	30.7	35.8	11	16
106	male	61	Yes	Yes	right lateral position	20-25	5	5	1	5	1	2	2	100	100	104.8	123.9	moist rales	resonance	31	43.2	13	16
107	female	40	Yes	Yes	right lateral position	20-25	5	5	1	5	3	1	1	95.7	97.2	69.5	88.5	moist rales	resonance	35.3	36.8	11	16
108	male	62	Yes	Yes	right lateral position	20-25	5	5	1	5	2	2	2	96.6	99.8	92.5	127.8	moist rales	resonance	38.1	54.5	6	7
109	male	82	Yes	Yes	right lateral position	20-25	5	5	1	5	1	2	2	100	98.8	123.9	97.4	moist rales	resonance	43.2	48.6	8	9
110	female	74	Yes	Yes	right lateral position	15-20	5	5	1	5	1	2	2	100	100	123.9	136.7	moist rales	resonance	43.2	39.7	9	10
111	male	60	Yes	Yes	left lateral position	20-25	5	5	1	3	1	1	1	99.8	100	150.5	189.9	moist rales	resonance	37.5	40.6	4	5
112	female	57	Yes	Yes	right lateral position	20-25	5	5	1	4	1	2	2	98.7	98.1	132.1	109.1	moist rales	resonance	33.4	39.4	6	10
113	male	69	Yes	Yes	right lateral position	20-25	5	5	1	4	2	2	2	96	98.6	75.2	86.9	moist rales	resonance	38.3	38.1	7	32
114	male	31	Yes	Yes	right lateral position	15-20	5	5	1	5	1	2	2	97.7	99.3	90.6	90.2	moist rales	resonance	30.3	30.4	3	10
115	male	60	Yes	Yes	right lateral position	15-20	5	5	1	5	1	1	1	97.9	97.4	88.8	90.7	moist rales	resonance	43.6	36	12	4
116	male	80	Yes	Yes	right lateral position	15-20	5	5	1	5	1	1	2	98.4	93.9	86.8	82.9	moist rales	resonance	38.5	35	14	16
117	female	48	Yes	Yes	right lateral position	15-20	5	5	1	5	1	1	1	99.5	100	113.6	223.5	moist rales	resonance	33.7	27.6	14	16
118	male	70	Yes	Yes	right lateral position	20-25	5	5	1	5	1	2	2	94.5	99.1	85.8	109	moist rales	resonance	39.5	41.8	19	22
119	male	64	Yes	Yes	right lateral position	20-25	5	5	1	4	1	1	2	100	97.9	191.5	95.7	moist rales	resonance	29.8	34.9	10	14
120	male	64	Yes	Yes	left lateral position	15-20	5	5	1	4	1	2	2	98.2	100	102.7	116.7	moist rales	resonance	39.5	30	11	18
121	male	58	Yes	Yes	right lateral position	20-25	5	5	1	5	3	2	2	100	100	172.7	188.9	moist rales	resonance	39.5	42.4	12	10
122	female	47	Yes	Yes	right lateral position	20-25	5	5	1	5	1	2	2	97.8	99.3	76.7	97.5	moist rales	resonance	27.9	29.9	17	14
123	female	73	Yes	Yes	right lateral position	15-20	5	5	1	5	2	2	1	98.1	99.4	87.6	114.6	moist rales	resonance	41	44.2	11	14
124	male	48	Yes	Yes	right lateral position	20-25	5	5	1	2	1	2	2	98.4	98.6	87.6	106.2	moist rales	resonance	38.4	32.4	8	13
125	female	73	Yes	Yes	left lateral position	20-25	5	5	1	5	1	1	2	99.4	99	125.9	94.8	moist rales	resonance	26.4	26.8	7	11
126	male	76	Yes	Yes	left lateral position	20-25	5	5	1	4	1	2	2	99.9	99.4	155.3	126.3	moist rales	resonance	35.1	27	9	16
127	male	89	Yes	Yes	left lateral position	20-25	5	5	1	5	1	2	2	98.6	98.6	109.3	106.2	moist rales	resonance	32.8	32.4	7	15
128	female	69	Yes	Yes	left lateral position	20-25	5	5	1	5	1	2	2	100	98.5	152.2	108.5	moist rales	resonance	30.3	47.3	10	11
129	male	59	Yes	Yes	left lateral position	20-25	5	5	1	5	1	2	2	99	96.5	126.3	102.5	moist rales	resonance	27	47.3	11	13
130	male	42	Yes	Yes	right lateral position	20-25	5	5	1	5	2	2	2	100	100	231.7	214.5	moist rales	resonance	38	38.5	8	9
131	female	73	Yes	Yes	left lateral position	20-25	5	5	1	5	1	2	2	99.4	99.9	119.6	134.7	moist rales	resonance	36.8	37	11	17
132	female	70	Yes	Yes	left lateral position	15-20	5	5	1	4	1	2	2	98.9	100	106.4	140.9	moist rales	resonance	38.8	49	18	23
133	female	60	Yes	Yes	right lateral position	20-25	5	5	1	5	1	2	2	98.8	96.7	90.6	92.9	moist rales	resonance	38	42.3	10	11
134	male	91	Yes	Yes	sedentary position	5—10	5	5	1	5	2	3	2	94	112	90.4	92	moist rales	moist rales	45	41	12	7
135	male	85	Yes	Yes	procumbent position	5—10	5	5	1	5	2	2	2	95.6	82.7	69.8	49.9	moist rales	moist rales	39.9	53.8	8	13
136	male	70	Yes	Yes	sedentary position	5—10	5	5	1	5	3	3	2	95	83.7	66.4	70	moist rales	moist rales	51.2	48	9	8
137	male	75	Yes	Yes	procumbent position	5—10	5	5	1	5	3	3	2	87.1	91.2	53.9	60.5	moist rales	resonance	53.5	49.4	7	11
138	male	60	Yes	Yes	sedentary positionprocumbent position	5—10	5	5	1	4	3	3	1	91	92.2	56.8	66	moist rales	resonance	39	44	8	7
139	female	69	Yes	Yes	sedentary positionprocumbent position	5—10	5	5	1	5	4	2	1	89	93.2	78.5	78	moist rales	resonance	45.6	43.5	6	16
140	male	56	Yes	Yes	sedentary positionprocumbent position	5—10	5	5	1	5	3	1	2	98.9	94.2	127.8	127.8	moist rales	resonance	55	35.6	11	25
141	female	59	Yes	Yes	sedentary position	8	10	3	1	5	3	3	2	95	95.2	82	90	moist rales	resonance	37.1	45	9	12
142	female	57	Yes	Yes	sedentary position	10	10	3	1	5	3	3	2	96	96.2	83.5	87	moist rales	resonance	33.4	46	12	15
143	male	78	Yes	Yes	sedentary position	8	10	3	1	5	1	3	1	95.1	91.3	79	62	moist rales	resonance	45.7	49.1	14	17
